# Supplementary material for: Adverse cardiovascular and kidney outcomes in people with SARS-CoV-2 treated with SGLT2 inhibitors
Source: Commun Med (Lond). 2024 Sep 11;4:179. doi: 10.1038/s43856-024-00599-4 (PMC11391050; doi:10.1038/s43856-024-00599-4)
Supplement: Supplementary file 3 — Supplementary Data 1 [file 43856_2024_599_MOESM3_ESM.xlsx]

## Sheet: Sheet1
Supplementary Data 1. Demographic and health characteristics of the overall cohort, the control group, and the SGLT2 inhibitors group before weighting
	Overall N= 107,776	Control N = 96,188	SGLT2 inhibitors N = 11,588	SMD between Control and SGLT2 inhibitors
Age, mean (std), yr	67.92 (11.14)	68.02 (11.19)	67.13 (10.73)	0.08
Race, no. (%)
white	78,545 (72.88)	70,088 (72.87)	8457 (72.98)	0.003
Black	22,771 (21.13)	20,403 (21.21)	2368 (20.43)	0.02
other	6460 (5.99)	5697 (5.92)	763 (6.58)	0.03
Sex, no. (%)
Male	100,617 (93.36)	89,593 (93.14)	11,024 (95.13)	0.09
Female	7159 (6.64)	6595 (6.86)	564 (4.87)	0.09
Smoking status, no. (%)
Never	43,194 (40.08)	38,598 (40.13)	4596 (39.66)	0.01
Former	49,149 (45.60)	43,861 (45.60)	5288 (45.63)	0.001
Current	15,433 (14.32)	13,729 (14.27)	1704 (14.70)	0.01
Area Deprivation Index*, mean (std)	56.33 (18.86)	56.44 (18.79)	55.46 (19.39)	0.05
Long-term care, no. (%)	1869 (1.73)	1696 (1.76)	173 (1.49)	0.02
COVID-19 vaccination, no. (%)
Without prior vaccination	49,913 (46.31)	45,887 (47.71)	4026 (34.74)	0.27
With 1 shot of vaccination	5265 (4.89)	4666 (4.85)	599 (5.17)	0.02
With 2 shots of vaccination	23,388 (21.70)	20,605 (21.42)	2783 (24.02)	0.06
With booster	29,210 (27.10)	25,030 (26.02)	4180 (36.07)	0.22
HbA1c, no. (%)	7.53 (1.56)	7.51 (1.57)	7.74 (1.51)	0.15
BMI, mean (std)	32.78 (6.81)	32.77 (6.78)	32.82 (7.02)	0.007
eGFR, mean (std), ml/min/1.73m2	74.24 (20.35)	74.51 (20.22)	72.00 (21.30)	0.12
Systolic blood pressure, mean (std), mmHg	135.34 (11.10)	135.47 (11.04)	134.28 (11.52)	0.11
Diastolic blood pressure, mean (std), mmHg	77.19 (7.12)	77.19 (7.11)	77.23 (7.18)	0.006
Low-density lipoprotein, mean (std), mg/dL	82.26 (34.82)	82.59 (34.84)	79.60 (34.54)	0.09
Acute Kidney Injury, no. (%)	12,363 (11.47)	10,152 (10.55)	2211 (19.08)	0.24
Acute pancreatitis, no. (%)	1802 (1.67)	1611 (1.67)	191 (1.65)	0.002
Albuminuria, no. (%)
Without albuminuria	75,850 (70.38)	67,747 (70.43)	8103 (69.93)	0.01
Microalbuminuria (30-300 mg/d)	28,324 (26.28)	25,325 (26.33)	2999 (25.88)	0.01
Macroalbuminuria (>300 mg/d)	3602 (3.34)	3116 (3.24)	486 (4.19)	0.05
Venous thromboembolism, no. (%)	1340 (1.24)	1138 (1.18)	202 (1.74)	0.05
Cancer, no. (%)	27,315 (25.34)	24,444 (25.41)	2871 (24.78)	0.02
Chronic lung disease, no. (%)	32,852 (30.48)	29,072 (30.22)	3780 (32.62)	0.05
Dementia, no. (%)	14,581 (13.53)	13,176 (13.70)	1405 (12.12)	0.05
Cardiovascular disease, no. (%)	41,417 (38.43)	35,418 (36.82)	5999 (51.77)	0.3
Hyperlipidemia, no. (%)	63,904 (59.29)	56,316 (58.55)	7588 (65.48)	0.14
Immune dysfunction, no. (%)	4360 (4.05)	3904 (4.06)	456 (3.94)	0.006
Number of hospital admissions†, mean (std)	0.26 (0.85)	0.24 (0.82)	0.41 (1.10)	0.17
Number of outpatient visits†, mean (std)	3.37 (1.37)	3.34 (1.37)	3.66 (1.35)	0.24
Number of blood panel tests†, mean (std)	9.19 (9.86)	8.87 (9.46)	11.84 (12.43)	0.27
Number of medications†, mean (std)	14.86 (7.71)	14.63 (7.68)	16.83 (7.71)	0.29
Number of hospital admissions from Medicare, mean (std)	0.06 (0.38)	0.06 (0.38)	0.06 (0.36)	0.01
Number of outpatient visits from Medicare, mean (std)	0.23 (0.79)	0.23 (0.80)	0.20 (0.72)	0.05
Number of HbA1c tests, mean (std)	1.79 (1.10)	1.73 (1.07)	2.29 (1.19)	0.5
Current use of DPP-4 inhibitors, no. (%)	12,384 (11.49)	10,895 (11.33)	1489 (12.85)	0.05
Current use of GLP-1 receptor agonists, no. (%)	9033 (8.38)	7864 (8.18)	1169 (10.09)	0.07
Current use of sulfonylureas, no. (%)	25,940 (24.07)	23,599 (24.53)	2341 (20.20)	0.1
Current use of thiazolidinediones, no. (%)	3877 (3.60)	3450 (3.59)	427 (3.68)	0.005
Current use of insulin, no. (%)	34,324 (31.85)	30,825 (32.05)	3499 (30.20)	0.04
Current use of other antihyperglycemics‡, no. (%)	508 (0.47)	468 (0.49)	40 (0.35)	0.02
Current use of metformin, no. (%)	70,392 (65.31)	64,892 (67.46)	5500 (47.46)	0.41
ACE/ARB, no. (%)	67,053 (62.22)	58,874 (61.21)	8179 (70.58)	0.2
Calcium channel blockers, no. (%)	35,680 (33.11)	31,943 (33.21)	3737 (32.25)	0.02
Beta blockers, no. (%)	49,637 (46.06)	43,051 (44.76)	6586 (56.83)	0.24
Diuretics, no. (%)	45,320 (42.05)	39,452 (41.02)	5868 (50.64)	0.19
Statins, no. (%)	86,724 (80.47)	76,839 (79.88)	9885 (85.30)	0.14
*. Area Deprivation Index is a measure of socioeconomic disadvantage, with a range from low to high disadvantage of 0 to 100. †.Data collected within one year before the study enrollment. ‡.Including a-glucosidase inhibitors and amylin analogs. BMI, body mass index; eGFR, estimated glomerular filtration rate; IQR, interquartile range; SMD, absolute standardized mean difference; std, standard devi…
