# Supplementary material for: Adverse cardiovascular and kidney outcomes in people with SARS-CoV-2 treated with SGLT2 inhibitors
Source: Commun Med (Lond). 2024 Sep 11;4:179. doi: 10.1038/s43856-024-00599-4 (PMC11391050; doi:10.1038/s43856-024-00599-4)
Supplement: Supplementary file 4 — Supplementary Data 2 [file 43856_2024_599_MOESM4_ESM.xlsx]

## Sheet: Sheet1
Supplementary Data 2. Demographic and health characteristics of the overall cohort, the control group, and the SGLT2 inhibitors group after weighting
	Overall N= 107,776	Control N = 96,188	SGLT2 inhibitors N = 11,588	SMD between Control and SGLT2 inhibitors
Age, mean (std), yr	67.11 (10.69)	67.08 (10.65)	67.13 (10.73)	0.005
Race, no. (%)
white	78,896 (73.20)	70,630 (73.43)	8457 (72.98)	0.01
Black	21,797 (20.22)	19,249 (20.01)	2368 (20.43)	0.01
other	7083 (6.57)	6309 (6.56)	763 (6.58)	0.001
Sex, no. (%)
Male	102,521 (95.12)	91,490 (95.12)	11,024 (95.13)	0.001
Female	5255 (4.88)	4698 (4.88)	564 (4.87)	0.001
Smoking status, no. (%)
Never	42,798 (39.71)	38,243 (39.76)	4596 (39.66)	0.002
Former	49,287 (45.73)	44,083 (45.83)	5288 (45.63)	0.004
Current	15,691 (14.56)	13,862 (14.41)	1704 (14.70)	0.008
Area Deprivation Index*, mean (std)	55.54 (19.32)	55.62 (19.24)	55.46 (19.39)	0.008
Long-term care, no. (%)	1624 (1.51)	1463 (1.52)	173 (1.49)	0.002
COVID-19 vaccination, no. (%)
Without prior vaccination	37,749 (35.02)	33,964 (35.31)	4026 (34.74)	0.01
With 1 shot of vaccination	5587 (5.18)	5000 (5.20)	599 (5.17)	0.001
With 2 shots of vaccination	25,892 (24.02)	23,115 (24.03)	2783 (24.02)	<0.001
With booster	38,549 (35.77)	34,109 (35.46)	4180 (36.07)	0.01
HbA1c, no. (%)	7.78 (1.50)	7.83 (1.49)	7.74 (1.51)	0.06
BMI, mean (std)	32.88 (6.90)	32.93 (6.78)	32.82 (7.02)	0.02
eGFR, mean (std), ml/min/1.73m2	71.89 (21.40)	71.79 (21.49)	72.00 (21.30)	0.01
Systolic blood pressure, mean (std), mmHg	134.34 (11.45)	134.41 (11.38)	134.28 (11.52)	0.01
Diastolic blood pressure, mean (std), mmHg	77.21 (7.16)	77.19 (7.15)	77.23 (7.18)	0.005
Low-density lipoprotein, mean (std), mg/dL	79.41 (34.45)	79.23 (34.37)	79.60 (34.54)	0.01
Acute Kidney Injury, no. (%)	20,634 (19.15)	18,478 (19.21)	2211 (19.08)	0.003
Acute pancreatitis, no. (%)	1793 (1.66)	1615 (1.68)	191 (1.65)	0.002
Albuminuria, no. (%)
Without albuminuria	74,861 (69.46)	66,359 (68.99)	8103 (69.93)	0.02
Microalbuminuria (30-300 mg/d)	28,556 (26.50)	26,083 (27.12)	2999 (25.88)	0.03
Macroalbuminuria (>300 mg/d)	4360 (4.04)	3746 (3.89)	486 (4.19)	0.02
Venous thromboembolism, no. (%)	1843 (1.71)	1613 (1.68)	202 (1.74)	0.005
Cancer, no. (%)	26,898 (24.96)	24,182 (25.14)	2871 (24.78)	0.008
Chronic lung disease, no. (%)	34,921 (32.40)	30,954 (32.18)	3780 (32.62)	0.009
Dementia, no. (%)	13,114 (12.17)	11,746 (12.21)	1405 (12.12)	0.003
Cardiovascular disease, no. (%)	54,168 (50.26)	46,878 (48.74)	5999 (51.77)	0.06
Hyperlipidemia, no. (%)	71,096 (65.97)	63,923 (66.46)	7588 (65.48)	0.02
Immune dysfunction, no. (%)	4227 (3.92)	3759 (3.91)	456 (3.94)	0.001
Number of hospital admissions†, mean (std)	0.41 (1.08)	0.40 (1.06)	0.41 (1.10)	0.006
Number of outpatient visits†, mean (std)	3.66 (1.35)	3.67 (1.34)	3.66 (1.35)	0.004
Number of blood panel tests†, mean (std)	11.88 (12.06)	11.91 (11.67)	11.84 (12.43)	0.006
Number of medications†, mean (std)	16.94 (7.74)	17.05 (7.76)	16.83 (7.71)	0.03
Number of hospital admissions from Medicare, mean (std)	0.06 (0.36)	0.06 (0.35)	0.06 (0.36)	0.004
Number of outpatient visits from Medicare, mean (std)	0.20 (0.72)	0.20 (0.73)	0.20 (0.72)	0.003
Number of HbA1c tests, mean (std)	2.33 (1.22)	2.36 (1.25)	2.29 (1.19)	0.06
Current use of DPP-4 inhibitors, no. (%)	14,572 (13.52)	13,656 (14.20)	1489 (12.85)	0.04
Current use of GLP-1 receptor agonists, no. (%)	11,595 (10.76)	10,999 (11.43)	1169 (10.09)	0.04
Current use of sulfonylureas, no. (%)	22,448 (20.83)	20,642 (21.46)	2341 (20.20)	0.03
Current use of thiazolidinediones, no. (%)	4119 (3.82)	3809 (3.96)	427 (3.68)	0.01
Current use of insulin, no. (%)	34,149 (31.69)	31,924 (33.19)	3499 (30.20)	0.06
Current use of other antihyperglycemics‡, no. (%)	385 (0.36)	356 (0.37)	40 (0.35)	0.004
Current use of metformin, no. (%)	51,928 (48.18)	47,042 (48.91)	5500 (47.46)	0.03
ACE/ARB, no. (%)	75,942 (70.46)	67,662 (70.34)	8179 (70.58)	0.005
Calcium channel blockers, no. (%)	34,988 (32.46)	31,434 (32.68)	3737 (32.25)	0.009
Beta blockers, no. (%)	61,126 (56.72)	54,439 (56.60)	6586 (56.83)	0.005
Diuretics, no. (%)	54,312 (50.39)	48,234 (50.15)	5868 (50.64)	0.01
Statins, no. (%)	92,028 (85.39)	82,215 (85.47)	9885 (85.30)	0.005
*. Area Deprivation Index is a measure of socioeconomic disadvantage, with a range from low to high disadvantage of 0 to 100. †.Data collected within one year before the study enrollment. ‡.Including a-glucosidase inhibitors and amylin analogs. BMI, body mass index; eGFR, estimated glomerular filtration rate; IQR, interquartile range; SMD, absolute standardized mean difference; std, standard devi…
